# Supplementary material for: Effect of LDL Extracted from Human Plasma on Membrane Stiffness in Living Endothelial Cells and Macrophages via Scanning Ion Conductance Microscopy
Source: Cells. 2024 Feb 18;13(4):358. doi: 10.3390/cells13040358 (PMC10887070; doi:10.3390/cells13040358)
Supplement: Supplementary file 1 [file cells-13-00358-s001.zip]

Archive with 2 entries (2 files):
- Figure S1.svg
- Table S1.xlsx
