# Supplementary material for: Effect of LDL Extracted from Human Plasma on Membrane Stiffness in Living Endothelial Cells and Macrophages via Scanning Ion Conductance Microscopy
Source: Cells. 2024 Feb 18;13(4):358. doi: 10.3390/cells13040358 (PMC10887070; doi:10.3390/cells13040358)
Supplement: Supplementary file 1 [file cells-13-00358-s001.zip › Table S1.xlsx]

## Sheet: Лист2
№	age	sex	BMI	hypertension	other co-morbidities	statins	ezetimibe	other medication therapy	Cholesterol, mmol/L	LDL, mmol/L	HDL, mmol/L	TG, mmol/L	Other CVD besides CHD	Atherosclerotic plaque
1	80	female	22.9591	+	Nodular goiter, breast cancer, hysterectomy with appendages in 2015	-	-	antihypertensive therapy	5.3	4	1.25	0.93	-	25-30% left common carotid artery
2	80	female	47.11	+	Hypothyroidism	+	-	antihypertensive therapy, Levothyroxine	6.76	4.74	1.43	1.9	-	25-30% right common carotid artery, left common carotid artery
3	80	female	32.01	+	Permanent form of atrial fibrillation	-	-	antihypertensive therapy	4.8	3.1	1.24	1.22	-	35-40% right common carotid artery
4	60	male	37.2	+	Urolithiasis disease	-	-	antihypertensive therapy	7.54	5.02	1.19	2.66	-	18% left common carotid artery
5	50	male	34.49	-	-	-	-	-	6.02	4.26	0.94	2.33	IHD: atherosclerosis, calcification of the aorta, aortic valve, heart failure functional class 2	18% left common carotid artery
6	78	male	26.47	+	Kaposi's sarcoma, remission			antihypertensive therapy	3.53	1.78	1.04	1.03	IHD: paroxysmal form of atrial fibrillation. Cryoblation of the pulmonary veins from 02/28/2017	25% left common carotid artery, vertebral artery
7	75	female	34.6	+	-	-	-	antihypertensive therapy	5.46	3.21	1.07	1.6	-	25% left common carotid artery
8	63	male	24.11	+	Fatty hepatosis	-		antihypertensive therapy	4.2	2.84	0.94	1.21	-	30-35% left common carotid artery
9	62	female	45.1	+	Subclinical hypothyroidism	-	-	antihypertensive therapy	5.97	3.98	1.13	1.56		20% left common carotid artery
10	70	male	29.05	+	-	+	-	antihypertensive therapy	4.95	3.78	0.75	1.1	Paroxysmal form of supraventricular tachycardia	-
11	61	male	30.8	+	Primary hypothyroidism	-	-	-	9.09	6.08	1.83	3.32		20% right common carotid artery
